# Supplementary material for: Facilitating permeability of landscapes impacted by roads for protected amphibians: patterns of movement for the great crested newt
Source: PeerJ. 2017 Feb 28;5:e2922. doi: 10.7717/peerj.2922 (PMC5333553; doi:10.7717/peerj.2922)
Supplement: Supplemental Information 1 [file peerj-05-2922-s003.ods]

## Sheet: Sheet1
species	year	month	season	temp	hum	rain	sex	age	tunnel	side	use	typemove	code
Triturus cristatus	2007	5	Spring	12.49	78.9	3.75	F	A	aco	W	2	B	B1
Triturus cristatus	2007	5	Spring	12.49	78.9	3.75	F	A	aco	W	2	B	B1
Triturus cristatus	2007	5	Spring	12.49	78.9	3.75	F	A	aco	W	2	B	B1
Lissotriton vulgaris	2007	6	Summer	16.25	80.6	3.03	F	A	southern	E	2	B	B6
Bufo bufo	2007	7	Summer	NA	NA	NA	NA	J	southern	E	2	B	B6
Lissotriton vulgaris	2007	8	Summer	16.32	76.3	0.52	NA	NA	southern	E	2	B	B6
Lissotriton vulgaris	2007	8	Summer	16.32	76.3	0.52	NA	NA	southern	E	2	B	B6
Triturus cristatus	2007	8	Summer	16.32	76.3	0.52	F	A	southern	E	2	B	B6
Triturus cristatus	2007	10	Autumn	11.64	83.94	1.52	M	A	southern	E	2	B	B6
Triturus cristatus	2007	10	Autumn	11.64	83.94	1.52	M	A	aco	W	1	C	C1
Lissotriton vulgaris	2008	3	Spring	NA	NA	NA	NA	J	aco	E	2	B	B4
Lissotriton vulgaris	2008	3	Spring	NA	NA	NA	M	A	aco	W	1	C	C1
Lissotriton vulgaris	2008	3	Spring	NA	NA	NA	F	A	aco	W	1	C	C1
Lissotriton vulgaris	2008	3	Spring	NA	NA	NA	M	A	northern	E	2	B	B5
Lissotriton vulgaris	2008	3	Spring	NA	NA	NA	M	A	southern	E	1	C	C6
Lissotriton vulgaris	2008	3	Spring	NA	NA	NA	F	A	southern	E	1	C	C6
Lissotriton vulgaris	2008	3	Spring	NA	NA	NA	F	A	southern	W	2	B	B3
Triturus cristatus	2008	3	Spring	NA	NA	NA	F	A	aco	E	2	B	B4
Triturus cristatus	2008	3	Spring	NA	NA	NA	F	A	southern	E	1	C	C6
Triturus cristatus	2008	3	Spring	NA	NA	NA	F	A	northern	E	2	B	B5
Triturus cristatus	2008	3	Spring	NA	NA	NA	F	A	southern	E	1	C	C6
Triturus cristatus	2008	3	Spring	NA	NA	NA	F	A	aco	W	1	C	C1
Triturus cristatus	2008	3	Spring	NA	NA	NA	F	A	aco	E	2	B	B4
Triturus cristatus	2008	3	Spring	NA	NA	NA	NA	J	aco	W	1	C	C1
Triturus cristatus	2008	3	Spring	NA	NA	NA	F	A	southern	W	2	B	B3
Triturus cristatus	2008	3	Spring	NA	NA	NA	M	A	southern	E	1	C	C6
Triturus cristatus	2008	3	Spring	NA	NA	NA	F	A	southern	E	1	C	C6
Triturus cristatus	2008	3	Spring	NA	NA	NA	F	A	northern	E	2	B	B5
Triturus cristatus	2008	3	Spring	NA	NA	NA	F	A	northern	E	2	B	B5
Triturus cristatus	2008	3	Spring	NA	NA	NA	M	A	southern	E	1	C	C6
Triturus cristatus	2008	3	Spring	NA	NA	NA	F	A	southern	E	1	C	C6
Triturus cristatus	2008	3	Spring	NA	NA	NA	F	A	southern	E	1	C	C6
Lissotriton vulgaris	2008	4	Spring	NA	NA	NA	F	A	southern	W	2	B	B3
Lissotriton vulgaris	2008	4	Spring	NA	NA	NA	F	A	southern	E	1	C	C6
Lissotriton vulgaris	2008	4	Spring	NA	NA	NA	F	A	fence	E	2	A	A2
Lissotriton vulgaris	2008	4	Spring	NA	NA	NA	NA	J	fence	E	2	A	A2
Triturus cristatus	2008	4	Spring	NA	NA	NA	M	A	fence	E	2	A	A2
Triturus cristatus	2008	4	Spring	NA	NA	NA	NA	J	fence	E	2	A	A2
Triturus cristatus	2008	4	Spring	NA	NA	NA	NA	J	fence	E	2	A	A2
Triturus cristatus	2008	4	Spring	NA	NA	NA	M	A	fence	E	2	A	A2
Triturus cristatus	2008	4	Spring	NA	NA	NA	F	A	fence	E	2	A	A2
Triturus cristatus	2008	4	Spring	NA	NA	NA	NA	J	aco	W	1	C	C1
Triturus cristatus	2008	4	Spring	NA	NA	NA	M	A	aco	W	1	C	C1
Triturus cristatus	2008	4	Spring	NA	NA	NA	F	A	aco	W	1	C	C1
Triturus cristatus	2008	4	Spring	NA	NA	NA	M	A	fence	W	2	A	A1
Triturus cristatus	2008	4	Spring	NA	NA	NA	NA	J	fence	E	2	A	A2
Triturus cristatus	2008	4	Spring	NA	NA	NA	M	A	fence	W	2	A	A1
Triturus cristatus	2008	4	Spring	NA	NA	NA	NA	J	fence	E	2	A	A2
Triturus cristatus	2008	4	Spring	NA	NA	NA	F	A	fence	W	2	A	A1
Triturus cristatus	2008	4	Spring	NA	NA	NA	F	A	fence	W	2	A	A1
Triturus cristatus	2008	4	Spring	NA	NA	NA	F	A	fence	W	2	A	A1
Triturus cristatus	2008	4	Spring	NA	NA	NA	F	A	fence	W	2	A	A1
Triturus cristatus	2008	4	Spring	NA	NA	NA	NA	J	fence	W	2	A	A1
Triturus cristatus	2008	4	Spring	NA	NA	NA	M	A	fence	W	2	A	A1
Lissotriton vulgaris	2008	5	Spring	NA	NA	NA	NA	J	southern	W	1	C	C3
Triturus cristatus	2008	5	Spring	NA	NA	NA	M	A	northern	W	2	B	B2
Triturus cristatus	2008	5	Spring	NA	NA	NA	NA	J	fence	E	2	A	A2
Triturus cristatus	2008	5	Spring	NA	NA	NA	F	A	fence	E	2	A	A2
Triturus cristatus	2008	5	Spring	NA	NA	NA	NA	J	fence	E	2	A	A2
Triturus cristatus	2008	5	Spring	NA	NA	NA	NA	J	fence	W	2	A	A1
Triturus cristatus	2008	5	Spring	NA	NA	NA	NA	J	northern	W	2	B	B2
Triturus cristatus	2008	5	Spring	NA	NA	NA	F	A	fence	W	2	A	A1
Triturus cristatus	2008	5	Spring	NA	NA	NA	NA	J	fence	W	2	A	A1
Triturus cristatus	2008	5	Spring	NA	NA	NA	M	A	southern	E	2	B	B6
Lissotriton vulgaris	2008	6	Summer	NA	NA	NA	NA	J	southern	E	1	C	C6
Lissotriton vulgaris	2008	6	Summer	NA	NA	NA	NA	J	aco	W	1	C	C1
Triturus cristatus	2008	6	Summer	NA	NA	NA	F	A	fence	W	2	A	A1
Lissotriton vulgaris	2008	7	Summer	NA	NA	NA	NA	J	northern	E	2	B	B5
Triturus cristatus	2008	7	Summer	NA	NA	NA	NA	J	fence	W	2	A	A1
Rana temporaria	2008	8	Summer	NA	NA	NA	NA	J	northern	W	2	B	B2
Triturus cristatus	2008	8	Summer	NA	NA	NA	M	A	fence	W	2	A	A1
Triturus cristatus	2008	8	Summer	NA	NA	NA	NA	J	fence	W	2	A	A1
Triturus cristatus	2008	8	Summer	NA	NA	NA	F	A	northern	E	1	C	C5
Lissotriton vulgaris	2008	9	Autumn	NA	NA	NA	NA	J	northern	W	1	C	C2
Lissotriton vulgaris	2008	9	Autumn	NA	NA	NA	NA	J	southern	E	2	B	B6
Lissotriton vulgaris	2008	9	Autumn	NA	NA	NA	NA	J	fence	W	2	A	A1
Triturus cristatus	2008	9	Autumn	NA	NA	NA	F	A	northern	W	2	B	B2
Triturus cristatus	2008	9	Autumn	NA	NA	NA	NA	J	northern	W	2	B	B2
Triturus cristatus	2008	9	Autumn	NA	NA	NA	NA	J	northern	W	2	B	B2
Triturus cristatus	2008	9	Autumn	NA	NA	NA	NA	J	southern	E	1	C	C6
Triturus cristatus	2008	9	Autumn	NA	NA	NA	NA	J	fence	W	2	A	A1
Triturus cristatus	2008	9	Autumn	NA	NA	NA	NA	J	fence	W	2	A	A1
Triturus cristatus	2008	9	Autumn	NA	NA	NA	NA	J	northern	W	2	B	B2
Triturus cristatus	2008	9	Autumn	NA	NA	NA	NA	J	northern	W	2	B	B2
Triturus cristatus	2008	9	Autumn	NA	NA	NA	NA	J	northern	W	2	B	B2
Triturus cristatus	2008	9	Autumn	NA	NA	NA	NA	J	northern	W	1	C	C2
Triturus cristatus	2008	9	Autumn	NA	NA	NA	NA	J	southern	E	2	B	B6
Triturus cristatus	2008	9	Autumn	NA	NA	NA	NA	J	southern	E	1	C	C6
Triturus cristatus	2008	9	Autumn	NA	NA	NA	NA	J	southern	E	1	C	C6
Triturus cristatus	2008	9	Autumn	NA	NA	NA	NA	J	southern	E	1	C	C6
Triturus cristatus	2008	9	Autumn	NA	NA	NA	NA	J	fence	W	2	A	A1
Triturus cristatus	2008	9	Autumn	NA	NA	NA	NA	J	fence	W	2	A	A1
Triturus cristatus	2008	9	Autumn	NA	NA	NA	NA	J	fence	W	2	A	A1
Triturus cristatus	2008	9	Autumn	NA	NA	NA	NA	J	fence	E	2	A	A2
Triturus cristatus	2008	9	Autumn	NA	NA	NA	NA	J	fence	E	2	A	A2
Triturus cristatus	2008	9	Autumn	NA	NA	NA	NA	J	fence	E	2	A	A2
Triturus cristatus	2008	9	Autumn	NA	NA	NA	NA	J	southern	W	2	B	B3
Triturus cristatus	2008	9	Autumn	NA	NA	NA	NA	J	southern	W	2	B	B3
Triturus cristatus	2008	9	Autumn	NA	NA	NA	NA	J	southern	W	2	B	B3
Triturus cristatus	2008	9	Autumn	NA	NA	NA	NA	J	southern	W	2	B	B3
Triturus cristatus	2008	9	Autumn	NA	NA	NA	NA	J	northern	W	1	C	C2
Triturus cristatus	2008	9	Autumn	NA	NA	NA	NA	J	southern	E	2	B	B6
Triturus cristatus	2008	9	Autumn	NA	NA	NA	NA	J	southern	E	2	B	B6
Triturus cristatus	2008	9	Autumn	NA	NA	NA	NA	J	southern	E	2	B	B6
Triturus cristatus	2008	9	Autumn	NA	NA	NA	NA	J	southern	E	1	C	C6
Triturus cristatus	2008	9	Autumn	NA	NA	NA	NA	J	fence	W	2	A	A1
Triturus cristatus	2008	9	Autumn	NA	NA	NA	NA	J	fence	W	2	A	A1
Triturus cristatus	2008	9	Autumn	NA	NA	NA	NA	J	fence	E	2	A	A2
Triturus cristatus	2008	9	Autumn	NA	NA	NA	NA	J	northern	E	2	B	B5
Triturus cristatus	2008	9	Autumn	NA	NA	NA	NA	J	southern	W	1	C	C3
Triturus cristatus	2008	9	Autumn	NA	NA	NA	NA	J	southern	W	2	B	B3
Triturus cristatus	2008	9	Autumn	NA	NA	NA	NA	J	southern	W	2	B	B3
Triturus cristatus	2008	9	Autumn	NA	NA	NA	NA	J	southern	W	1	C	C3
Triturus cristatus	2008	9	Autumn	NA	NA	NA	NA	J	fence	W	2	A	A1
Lissotriton vulgaris	2008	10	Autumn	NA	NA	NA	NA	J	northern	W	1	C	C2
Lissotriton vulgaris	2008	10	Autumn	NA	NA	NA	NA	J	fence	E	2	A	A2
Lissotriton vulgaris	2008	10	Autumn	NA	NA	NA	NA	J	northern	W	2	B	B2
Lissotriton vulgaris	2008	10	Autumn	NA	NA	NA	NA	J	northern	W	2	B	B2
Lissotriton vulgaris	2008	10	Autumn	NA	NA	NA	NA	J	northern	W	2	B	B2
Lissotriton vulgaris	2008	10	Autumn	NA	NA	NA	NA	J	northern	W	2	B	B2
Lissotriton vulgaris	2008	10	Autumn	NA	NA	NA	NA	J	southern	E	2	B	B6
Lissotriton vulgaris	2008	10	Autumn	NA	NA	NA	NA	J	fence	W	2	A	A1
Lissotriton vulgaris	2008	10	Autumn	NA	NA	NA	NA	J	northern	W	2	B	B2
Lissotriton vulgaris	2008	10	Autumn	NA	NA	NA	NA	J	northern	W	2	B	B2
Lissotriton vulgaris	2008	10	Autumn	NA	NA	NA	NA	J	northern	W	2	B	B2
Lissotriton vulgaris	2008	10	Autumn	NA	NA	NA	NA	J	northern	W	2	B	B2
Lissotriton vulgaris	2008	10	Autumn	NA	NA	NA	NA	J	northern	W	2	B	B2
Lissotriton vulgaris	2008	10	Autumn	NA	NA	NA	NA	J	southern	E	2	B	B6
Lissotriton vulgaris	2008	10	Autumn	NA	NA	NA	NA	J	southern	E	1	C	C6
Lissotriton vulgaris	2008	10	Autumn	NA	NA	NA	NA	J	southern	W	2	B	B3
Lissotriton vulgaris	2008	10	Autumn	NA	NA	NA	NA	J	southern	W	2	B	B3
Lissotriton vulgaris	2008	10	Autumn	NA	NA	NA	NA	J	southern	W	2	B	B3
Triturus cristatus	2008	10	Autumn	NA	NA	NA	NA	J	southern	E	1	C	C6
Triturus cristatus	2008	10	Autumn	NA	NA	NA	NA	J	fence	W	2	A	A1
Triturus cristatus	2008	10	Autumn	NA	NA	NA	NA	J	fence	W	2	A	A1
Triturus cristatus	2008	10	Autumn	NA	NA	NA	NA	J	fence	W	2	A	A1
Triturus cristatus	2008	10	Autumn	NA	NA	NA	NA	J	fence	W	2	A	A1
Triturus cristatus	2008	10	Autumn	NA	NA	NA	NA	J	fence	W	2	A	A1
Triturus cristatus	2008	10	Autumn	NA	NA	NA	NA	J	fence	W	2	A	A1
Triturus cristatus	2008	10	Autumn	NA	NA	NA	F	A	fence	W	2	A	A1
Triturus cristatus	2008	10	Autumn	NA	NA	NA	F	A	fence	W	2	A	A1
Triturus cristatus	2008	10	Autumn	NA	NA	NA	F	A	fence	W	2	A	A1
Triturus cristatus	2008	10	Autumn	NA	NA	NA	NA	J	northern	W	2	B	B2
Triturus cristatus	2008	10	Autumn	NA	NA	NA	NA	J	northern	W	1	C	C2
Triturus cristatus	2008	10	Autumn	NA	NA	NA	NA	J	fence	W	2	A	A1
Triturus cristatus	2008	10	Autumn	NA	NA	NA	NA	J	fence	W	2	A	A1
Triturus cristatus	2008	10	Autumn	NA	NA	NA	NA	J	fence	W	2	A	A1
Triturus cristatus	2008	10	Autumn	NA	NA	NA	NA	J	fence	W	2	A	A1
Triturus cristatus	2008	10	Autumn	NA	NA	NA	NA	J	fence	W	2	A	A1
Triturus cristatus	2008	10	Autumn	NA	NA	NA	NA	J	fence	W	2	A	A1
Triturus cristatus	2008	10	Autumn	NA	NA	NA	NA	J	fence	E	2	A	A2
Triturus cristatus	2008	10	Autumn	NA	NA	NA	F	A	northern	W	2	B	B2
Triturus cristatus	2008	10	Autumn	NA	NA	NA	F	A	northern	W	2	B	B2
Triturus cristatus	2008	10	Autumn	NA	NA	NA	NA	J	northern	W	2	B	B2
Triturus cristatus	2008	10	Autumn	NA	NA	NA	NA	J	northern	W	2	B	B2
Triturus cristatus	2008	10	Autumn	NA	NA	NA	NA	J	northern	W	1	C	C2
Triturus cristatus	2008	10	Autumn	NA	NA	NA	F	A	southern	E	2	B	B6
Triturus cristatus	2008	10	Autumn	NA	NA	NA	NA	J	southern	E	2	B	B6
Triturus cristatus	2008	10	Autumn	NA	NA	NA	NA	J	southern	E	2	B	B6
Triturus cristatus	2008	10	Autumn	NA	NA	NA	NA	J	southern	E	2	B	B6
Triturus cristatus	2008	10	Autumn	NA	NA	NA	NA	J	southern	E	2	B	B6
Triturus cristatus	2008	10	Autumn	NA	NA	NA	NA	J	southern	E	1	C	C6
Triturus cristatus	2008	10	Autumn	NA	NA	NA	NA	J	southern	E	1	C	C6
Triturus cristatus	2008	10	Autumn	NA	NA	NA	NA	J	fence	W	2	A	A1
Triturus cristatus	2008	10	Autumn	NA	NA	NA	NA	J	fence	W	2	A	A1
Triturus cristatus	2008	10	Autumn	NA	NA	NA	NA	J	fence	W	2	A	A1
Triturus cristatus	2008	10	Autumn	NA	NA	NA	NA	J	fence	W	2	A	A1
Triturus cristatus	2008	10	Autumn	NA	NA	NA	M	A	fence	W	2	A	A1
Triturus cristatus	2008	10	Autumn	NA	NA	NA	M	A	fence	W	2	A	A1
Triturus cristatus	2008	10	Autumn	NA	NA	NA	F	A	fence	W	2	A	A1
Triturus cristatus	2008	10	Autumn	NA	NA	NA	F	A	fence	W	2	A	A1
Triturus cristatus	2008	10	Autumn	NA	NA	NA	F	A	fence	W	2	A	A1
Triturus cristatus	2008	10	Autumn	NA	NA	NA	F	A	fence	W	2	A	A1
Triturus cristatus	2008	10	Autumn	NA	NA	NA	M	A	fence	W	2	A	A1
Triturus cristatus	2008	10	Autumn	NA	NA	NA	F	A	fence	W	2	A	A1
Triturus cristatus	2008	10	Autumn	NA	NA	NA	NA	J	fence	W	2	A	A1
Triturus cristatus	2008	10	Autumn	NA	NA	NA	NA	J	fence	W	2	A	A1
Triturus cristatus	2008	10	Autumn	NA	NA	NA	NA	J	fence	W	2	A	A1
Triturus cristatus	2008	10	Autumn	NA	NA	NA	NA	J	fence	W	2	A	A1
Triturus cristatus	2008	10	Autumn	NA	NA	NA	NA	J	fence	W	2	A	A1
Triturus cristatus	2008	10	Autumn	NA	NA	NA	NA	J	fence	W	2	A	A1
Triturus cristatus	2008	10	Autumn	NA	NA	NA	NA	J	fence	W	2	A	A1
Triturus cristatus	2008	10	Autumn	NA	NA	NA	NA	J	fence	W	2	A	A1
Triturus cristatus	2008	10	Autumn	NA	NA	NA	NA	J	fence	W	2	A	A1
Triturus cristatus	2008	10	Autumn	NA	NA	NA	NA	J	fence	E	2	A	A2
Triturus cristatus	2008	10	Autumn	NA	NA	NA	NA	J	fence	E	2	A	A2
Triturus cristatus	2008	10	Autumn	NA	NA	NA	NA	J	northern	W	2	B	B2
Triturus cristatus	2008	10	Autumn	NA	NA	NA	NA	J	northern	W	2	B	B2
Triturus cristatus	2008	10	Autumn	NA	NA	NA	NA	J	northern	W	2	B	B2
Triturus cristatus	2008	10	Autumn	NA	NA	NA	NA	J	southern	E	2	B	B6
Triturus cristatus	2008	10	Autumn	NA	NA	NA	NA	J	southern	E	2	B	B6
Triturus cristatus	2008	10	Autumn	NA	NA	NA	NA	J	southern	E	2	B	B6
Triturus cristatus	2008	10	Autumn	NA	NA	NA	NA	J	southern	E	2	B	B6
Triturus cristatus	2008	10	Autumn	NA	NA	NA	NA	J	southern	E	1	C	C6
Triturus cristatus	2008	10	Autumn	NA	NA	NA	NA	J	fence	W	2	A	A1
Triturus cristatus	2008	10	Autumn	NA	NA	NA	NA	J	fence	W	2	A	A1
Triturus cristatus	2008	10	Autumn	NA	NA	NA	NA	J	fence	W	2	A	A1
Triturus cristatus	2008	10	Autumn	NA	NA	NA	NA	J	fence	W	2	A	A1
Triturus cristatus	2008	10	Autumn	NA	NA	NA	NA	J	fence	W	2	A	A1
Triturus cristatus	2008	10	Autumn	NA	NA	NA	F	A	fence	W	2	A	A1
Triturus cristatus	2008	10	Autumn	NA	NA	NA	NA	J	fence	E	2	A	A2
Triturus cristatus	2008	10	Autumn	NA	NA	NA	NA	J	fence	E	2	A	A2
Triturus cristatus	2008	10	Autumn	NA	NA	NA	NA	J	fence	E	2	A	A2
Triturus cristatus	2008	10	Autumn	NA	NA	NA	NA	J	northern	E	2	B	B5
Triturus cristatus	2008	10	Autumn	NA	NA	NA	NA	J	northern	E	2	B	B5
Triturus cristatus	2008	10	Autumn	NA	NA	NA	NA	J	northern	E	2	B	B5
Triturus cristatus	2008	10	Autumn	NA	NA	NA	NA	J	northern	E	2	B	B5
Triturus cristatus	2008	10	Autumn	NA	NA	NA	NA	J	northern	E	1	C	C5
Triturus cristatus	2008	10	Autumn	NA	NA	NA	F	A	southern	W	2	B	B3
Triturus cristatus	2008	10	Autumn	NA	NA	NA	F	A	southern	W	2	B	B3
Triturus cristatus	2008	10	Autumn	NA	NA	NA	NA	J	southern	W	2	B	B3
Triturus cristatus	2008	10	Autumn	NA	NA	NA	NA	J	southern	W	2	B	B3
Triturus cristatus	2008	10	Autumn	NA	NA	NA	NA	J	southern	W	2	B	B3
Triturus cristatus	2008	10	Autumn	NA	NA	NA	NA	J	southern	W	2	B	B3
Triturus cristatus	2008	10	Autumn	NA	NA	NA	NA	J	southern	W	2	B	B3
Triturus cristatus	2008	10	Autumn	NA	NA	NA	NA	J	southern	W	2	B	B3
Triturus cristatus	2008	10	Autumn	NA	NA	NA	NA	J	southern	W	2	B	B3
Triturus cristatus	2008	10	Autumn	NA	NA	NA	NA	J	southern	W	2	B	B3
Triturus cristatus	2008	10	Autumn	NA	NA	NA	NA	J	southern	W	2	B	B3
Triturus cristatus	2008	10	Autumn	NA	NA	NA	NA	J	fence	W	2	A	A1
Triturus cristatus	2008	10	Autumn	NA	NA	NA	NA	J	southern	W	2	B	B3
Triturus cristatus	2008	10	Autumn	NA	NA	NA	NA	J	northern	E	1	C	C5
Triturus cristatus	2008	10	Autumn	NA	NA	NA	NA	J	northern	E	1	C	C5
Triturus cristatus	2008	10	Autumn	NA	NA	NA	F	A	southern	W	1	C	C3
Triturus cristatus	2008	10	Autumn	NA	NA	NA	NA	J	southern	W	2	B	B3
Triturus cristatus	2008	10	Autumn	NA	NA	NA	NA	J	southern	W	2	B	B3
Triturus cristatus	2008	10	Autumn	NA	NA	NA	NA	J	southern	W	2	B	B3
Triturus cristatus	2008	10	Autumn	NA	NA	NA	NA	J	southern	W	2	B	B3
Triturus cristatus	2008	10	Autumn	NA	NA	NA	NA	J	southern	W	2	B	B3
Triturus cristatus	2008	10	Autumn	NA	NA	NA	NA	J	southern	W	2	B	B3
Triturus cristatus	2008	10	Autumn	NA	NA	NA	NA	J	fence	W	2	A	A1
Triturus cristatus	2008	10	Autumn	NA	NA	NA	NA	J	fence	W	2	A	A1
Triturus cristatus	2008	10	Autumn	NA	NA	NA	NA	J	fence	W	2	A	A1
Triturus cristatus	2008	10	Autumn	NA	NA	NA	NA	J	fence	W	2	A	A1
Triturus cristatus	2008	10	Autumn	NA	NA	NA	NA	J	fence	W	2	A	A1
Triturus cristatus	2008	10	Autumn	NA	NA	NA	NA	J	fence	W	2	A	A1
Triturus cristatus	2008	10	Autumn	NA	NA	NA	F	A	southern	W	2	B	B3
Triturus cristatus	2008	10	Autumn	NA	NA	NA	NA	J	fence	W	2	A	A1
Triturus cristatus	2008	10	Autumn	NA	NA	NA	NA	J	fence	W	2	A	A1
Triturus cristatus	2008	10	Autumn	NA	NA	NA	NA	J	fence	W	2	A	A1
Triturus cristatus	2008	10	Autumn	NA	NA	NA	NA	J	fence	W	2	A	A1
Triturus cristatus	2008	10	Autumn	NA	NA	NA	NA	J	fence	W	2	A	A1
Triturus cristatus	2008	10	Autumn	NA	NA	NA	NA	J	fence	W	2	A	A1
Triturus cristatus	2008	10	Autumn	NA	NA	NA	NA	J	fence	W	2	A	A1
Lissotriton vulgaris	2010	3	Spring	6.72	79.8	1.13	NA	J	fence	E	2	A	A2
Lissotriton vulgaris	2010	3	Spring	6.72	79.8	1.13	NA	J	fence	E	2	A	A2
Lissotriton vulgaris	2010	3	Spring	6.72	79.8	1.13	M	A	northern	E	1	C	C5
Lissotriton vulgaris	2010	3	Spring	6.72	79.8	1.13	M	A	northern	E	1	C	C5
Lissotriton vulgaris	2010	3	Spring	6.72	79.8	1.13	M	A	northern	W	1	C	C2
Lissotriton vulgaris	2010	3	Spring	6.72	79.8	1.13	M	A	northern	W	1	C	C2
Triturus cristatus	2010	3	Spring	6.72	79.8	1.13	F	A	fence	W	2	A	A1
Triturus cristatus	2010	3	Spring	6.72	79.8	1.13	F	A	fence	W	2	A	A1
Triturus cristatus	2010	3	Spring	6.72	79.8	1.13	F	A	fence	W	2	A	A1
Triturus cristatus	2010	3	Spring	6.72	79.8	1.13	F	A	fence	W	2	A	A1
Triturus cristatus	2010	3	Spring	6.72	79.8	1.13	NA	J	fence	W	2	A	A1
Triturus cristatus	2010	3	Spring	6.72	79.8	1.13	M	A	fence	W	2	A	A1
Triturus cristatus	2010	3	Spring	6.72	79.8	1.13	M	A	fence	W	2	A	A1
Triturus cristatus	2010	3	Spring	6.72	79.8	1.13	M	A	fence	W	2	A	A1
Triturus cristatus	2010	3	Spring	6.72	79.8	1.13	NA	J	fence	E	2	A	A2
Triturus cristatus	2010	3	Spring	6.72	79.8	1.13	M	A	fence	E	2	A	A2
Triturus cristatus	2010	3	Spring	6.72	79.8	1.13	F	A	fence	E	2	A	A2
Triturus cristatus	2010	3	Spring	6.72	79.8	1.13	F	A	fence	E	2	A	A2
Triturus cristatus	2010	3	Spring	6.72	79.8	1.13	F	A	fence	W	2	A	A1
Triturus cristatus	2010	3	Spring	6.72	79.8	1.13	F	A	fence	W	2	A	A1
Triturus cristatus	2010	3	Spring	6.72	79.8	1.13	F	A	fence	W	2	A	A1
Triturus cristatus	2010	3	Spring	6.72	79.8	1.13	F	A	fence	E	2	A	A2
Triturus cristatus	2010	3	Spring	6.72	79.8	1.13	F	A	fence	E	2	A	A2
Triturus cristatus	2010	3	Spring	6.72	79.8	1.13	F	A	fence	E	2	A	A2
Triturus cristatus	2010	3	Spring	6.72	79.8	1.13	F	A	fence	E	2	A	A2
Triturus cristatus	2010	3	Spring	6.72	79.8	1.13	M	A	fence	E	2	A	A2
Triturus cristatus	2010	3	Spring	6.72	79.8	1.13	M	A	fence	W	2	A	A1
Triturus cristatus	2010	3	Spring	6.72	79.8	1.13	M	A	fence	W	2	A	A1
Lissotriton vulgaris	2010	4	Spring	10.16	68.3	0.33	NA	J	northern	E	1	C	C5
Lissotriton vulgaris	2010	4	Spring	10.16	68.3	0.33	NA	A	northern	E	1	C	C5
Lissotriton vulgaris	2010	4	Spring	10.16	68.3	0.33	NA	J	fence	E	2	A	A2
Triturus cristatus	2010	4	Spring	10.16	68.3	0.33	F	A	aco	E	2	B	B4
Triturus cristatus	2010	4	Spring	10.16	68.3	0.33	M	A	fence	W	2	A	A1
Triturus cristatus	2010	4	Spring	10.16	68.3	0.33	F	A	fence	W	2	A	A1
Triturus cristatus	2010	4	Spring	10.16	68.3	0.33	F	A	fence	E	2	A	A2
Triturus cristatus	2010	4	Spring	10.16	68.3	0.33	F	A	fence	W	2	A	A1
Triturus cristatus	2010	4	Spring	10.16	68.3	0.33	F	A	aco	W	2	B	B1
Triturus cristatus	2010	4	Spring	10.16	68.3	0.33	M	A	fence	E	2	A	A2
Triturus cristatus	2010	4	Spring	10.16	68.3	0.33	M	A	fence	E	2	A	A2
Triturus cristatus	2010	4	Spring	10.16	68.3	0.33	M	A	fence	E	2	A	A2
Triturus cristatus	2010	4	Spring	10.16	68.3	0.33	M	A	fence	E	2	A	A2
Triturus cristatus	2010	4	Spring	10.16	68.3	0.33	F	A	fence	E	2	A	A2
Triturus cristatus	2010	4	Spring	10.16	68.3	0.33	F	A	fence	E	2	A	A2
Triturus cristatus	2010	4	Spring	10.16	68.3	0.33	F	A	fence	E	2	A	A2
Triturus cristatus	2010	4	Spring	10.16	68.3	0.33	F	A	fence	E	2	A	A2
Triturus cristatus	2010	4	Spring	10.16	68.3	0.33	F	A	fence	E	2	A	A2
Triturus cristatus	2010	4	Spring	10.16	68.3	0.33	F	A	fence	E	2	A	A2
Triturus cristatus	2010	4	Spring	10.16	68.3	0.33	M	A	fence	E	2	A	A2
Triturus cristatus	2010	4	Spring	10.16	68.3	0.33	NA	J	fence	E	2	A	A2
Triturus cristatus	2010	4	Spring	10.16	68.3	0.33	F	A	fence	E	2	A	A2
Triturus cristatus	2010	4	Spring	10.16	68.3	0.33	NA	J	fence	E	2	A	A2
Triturus cristatus	2010	4	Spring	10.16	68.3	0.33	F	A	fence	E	2	A	A2
Triturus cristatus	2010	4	Spring	10.16	68.3	0.33	F	A	fence	E	2	A	A2
Triturus cristatus	2010	4	Spring	10.16	68.3	0.33	F	A	fence	W	2	A	A1
Triturus cristatus	2010	4	Spring	10.16	68.3	0.33	F	A	southern	W	2	B	B3
Triturus cristatus	2010	4	Spring	10.16	68.3	0.33	NA	J	fence	E	2	A	A2
Triturus cristatus	2010	4	Spring	10.16	68.3	0.33	NA	J	fence	W	2	A	A1
Triturus cristatus	2010	4	Spring	10.16	68.3	0.33	NA	J	fence	E	2	A	A2
Triturus cristatus	2010	4	Spring	10.16	68.3	0.33	NA	J	fence	E	2	A	A2
Triturus cristatus	2010	4	Spring	10.16	68.3	0.33	NA	J	fence	E	2	A	A2
Triturus cristatus	2010	4	Spring	10.16	68.3	0.33	F	A	fence	E	2	A	A2
Triturus cristatus	2010	4	Spring	10.16	68.3	0.33	F	A	fence	E	2	A	A2
Triturus cristatus	2010	4	Spring	10.16	68.3	0.33	F	A	fence	E	2	A	A2
Triturus cristatus	2010	4	Spring	10.16	68.3	0.33	F	A	fence	E	2	A	A2
Triturus cristatus	2010	4	Spring	10.16	68.3	0.33	F	A	fence	E	2	A	A2
Triturus cristatus	2010	4	Spring	10.16	68.3	0.33	F	A	fence	E	2	A	A2
Triturus cristatus	2010	4	Spring	10.16	68.3	0.33	F	A	fence	E	2	A	A2
Triturus cristatus	2010	4	Spring	10.16	68.3	0.33	F	A	fence	E	2	A	A2
Triturus cristatus	2010	4	Spring	10.16	68.3	0.33	F	A	fence	E	2	A	A2
Triturus cristatus	2010	4	Spring	10.16	68.3	0.33	F	A	fence	E	2	A	A2
Triturus cristatus	2010	4	Spring	10.16	68.3	0.33	F	A	fence	E	2	A	A2
Triturus cristatus	2010	4	Spring	10.16	68.3	0.33	M	A	fence	E	2	A	A2
Triturus cristatus	2010	4	Spring	10.16	68.3	0.33	M	A	fence	E	2	A	A2
Triturus cristatus	2010	4	Spring	10.16	68.3	0.33	M	A	southern	W	2	B	B3
Triturus cristatus	2010	4	Spring	10.16	68.3	0.33	F	A	southern	W	2	B	B3
Triturus cristatus	2010	4	Spring	10.16	68.3	0.33	F	A	southern	W	2	B	B3
Triturus cristatus	2010	4	Spring	10.16	68.3	0.33	F	A	fence	W	2	A	A1
Triturus cristatus	2010	4	Spring	10.16	68.3	0.33	F	A	fence	E	2	A	A2
Triturus cristatus	2010	4	Spring	10.16	68.3	0.33	F	A	fence	E	2	A	A2
Triturus cristatus	2010	4	Spring	10.16	68.3	0.33	F	A	fence	E	2	A	A2
Triturus cristatus	2010	5	Spring	12.6	67.04	0.74	NA	A	fence	E	2	A	A2
Triturus cristatus	2010	5	Spring	12.6	67.04	0.74	F	A	fence	E	2	A	A2
Triturus cristatus	2010	5	Spring	12.6	67.04	0.74	F	A	fence	E	2	A	A2
Triturus cristatus	2010	5	Spring	12.6	67.04	0.74	F	A	fence	E	2	A	A2
Triturus cristatus	2010	5	Spring	12.6	67.04	0.74	F	A	southern	W	1	C	C3
Triturus cristatus	2010	5	Spring	12.6	67.04	0.74	F	A	fence	E	2	A	A2
Lissotriton vulgaris	2010	6	Summer	16.48	69.7	0.71	NA	J	northern	E	2	B	B5
Lissotriton vulgaris	2010	6	Summer	16.48	69.7	0.71	NA	J	northern	E	2	B	B5
Triturus cristatus	2010	6	Summer	16.48	69.7	0.71	M	A	northern	E	1	C	C5
Lissotriton vulgaris	2010	7	Summer	19.72	65.47	0.43	NA	J	northern	E	1	C	C5
Lissotriton vulgaris	2010	7	Summer	19.72	65.47	0.43	F	A	northern	E	1	C	C5
Triturus cristatus	2010	7	Summer	19.72	65.47	0.43	F	A	northern	W	2	B	B2
Triturus cristatus	2010	7	Summer	19.72	65.47	0.43	F	A	fence	W	2	A	A1
Triturus cristatus	2010	7	Summer	19.72	65.47	0.43	F	A	fence	E	2	A	A2
Triturus cristatus	2010	7	Summer	19.72	65.47	0.43	F	A	northern	W	2	B	B2
Triturus cristatus	2010	8	Summer	16.84	74.76	3.62	NA	J	northern	E	1	C	C5
Lissotriton vulgaris	2010	9	Autumn	14.51	75.04	0.94	NA	J	fence	E	2	A	A2
Lissotriton vulgaris	2010	9	Autumn	14.51	75.04	0.94	NA	J	fence	E	2	A	A2
Lissotriton vulgaris	2010	9	Autumn	14.51	75.04	0.94	NA	J	fence	E	2	A	A2
Lissotriton vulgaris	2010	9	Autumn	14.51	75.04	0.94	NA	J	northern	E	1	C	C5
Lissotriton vulgaris	2010	9	Autumn	14.51	75.04	0.94	NA	J	northern	E	1	C	C5
Lissotriton vulgaris	2010	9	Autumn	14.51	75.04	0.94	NA	J	northern	E	2	B	B5
Lissotriton vulgaris	2010	9	Autumn	14.51	75.04	0.94	NA	J	northern	E	2	B	B5
Lissotriton vulgaris	2010	9	Autumn	14.51	75.04	0.94	NA	J	fence	E	2	A	A2
Lissotriton vulgaris	2010	9	Autumn	14.51	75.04	0.94	NA	J	fence	E	2	A	A2
Lissotriton vulgaris	2010	9	Autumn	14.51	75.04	0.94	M	A	fence	E	2	A	A2
Lissotriton vulgaris	2010	9	Autumn	14.51	75.04	0.94	M	A	fence	E	2	A	A2
Lissotriton vulgaris	2010	9	Autumn	14.51	75.04	0.94	NA	J	northern	E	1	C	C5
Lissotriton vulgaris	2010	9	Autumn	14.51	75.04	0.94	NA	J	southern	W	2	B	B3
Lissotriton vulgaris	2010	9	Autumn	14.51	75.04	0.94	NA	J	southern	W	1	C	C3
Lissotriton vulgaris	2010	9	Autumn	14.51	75.04	0.94	NA	J	northern	E	2	B	B5
Lissotriton vulgaris	2010	9	Autumn	14.51	75.04	0.94	NA	J	northern	W	2	B	B2
Lissotriton vulgaris	2010	9	Autumn	14.51	75.04	0.94	NA	J	northern	W	2	B	B2
Lissotriton vulgaris	2010	9	Autumn	14.51	75.04	0.94	NA	J	southern	E	2	B	B6
Lissotriton vulgaris	2010	9	Autumn	14.51	75.04	0.94	NA	J	southern	E	2	B	B6
Lissotriton vulgaris	2010	9	Autumn	14.51	75.04	0.94	NA	J	northern	W	1	C	C2
Lissotriton vulgaris	2010	9	Autumn	14.51	75.04	0.94	NA	J	southern	E	2	B	B6
Rana temporaria	2010	9	Autumn	14.51	75.04	0.94	NA	J	northern	E	2	B	B5
Rana temporaria	2010	9	Autumn	14.51	75.04	0.94	NA	J	southern	E	2	B	B6
Triturus cristatus	2010	9	Autumn	14.51	75.04	0.94	NA	J	southern	W	1	C	C3
Triturus cristatus	2010	9	Autumn	14.51	75.04	0.94	NA	J	southern	W	1	C	C3
Triturus cristatus	2010	9	Autumn	14.51	75.04	0.94	NA	J	southern	W	1	C	C3
Triturus cristatus	2010	9	Autumn	14.51	75.04	0.94	NA	J	southern	W	1	C	C3
Triturus cristatus	2010	9	Autumn	14.51	75.04	0.94	NA	J	fence	E	2	A	A2
Triturus cristatus	2010	9	Autumn	14.51	75.04	0.94	F	A	fence	E	2	A	A2
Triturus cristatus	2010	9	Autumn	14.51	75.04	0.94	F	A	fence	E	2	A	A2
Triturus cristatus	2010	9	Autumn	14.51	75.04	0.94	F	A	fence	E	2	A	A2
Triturus cristatus	2010	9	Autumn	14.51	75.04	0.94	F	A	fence	E	2	A	A2
Triturus cristatus	2010	9	Autumn	14.51	75.04	0.94	M	A	fence	E	2	A	A2
Triturus cristatus	2010	9	Autumn	14.51	75.04	0.94	F	A	fence	E	2	A	A2
Triturus cristatus	2010	9	Autumn	14.51	75.04	0.94	F	A	fence	E	2	A	A2
Triturus cristatus	2010	9	Autumn	14.51	75.04	0.94	F	A	fence	E	2	A	A2
Triturus cristatus	2010	9	Autumn	14.51	75.04	0.94	M	A	fence	E	2	A	A2
Triturus cristatus	2010	9	Autumn	14.51	75.04	0.94	M	A	fence	E	2	A	A2
Triturus cristatus	2010	9	Autumn	14.51	75.04	0.94	M	A	fence	E	2	A	A2
Triturus cristatus	2010	9	Autumn	14.51	75.04	0.94	M	A	fence	E	2	A	A2
Triturus cristatus	2010	9	Autumn	14.51	75.04	0.94	NA	J	fence	E	2	A	A2
Triturus cristatus	2010	9	Autumn	14.51	75.04	0.94	F	A	fence	E	2	A	A2
Triturus cristatus	2010	9	Autumn	14.51	75.04	0.94	F	A	fence	E	2	A	A2
Triturus cristatus	2010	9	Autumn	14.51	75.04	0.94	F	A	fence	E	2	A	A2
Triturus cristatus	2010	9	Autumn	14.51	75.04	0.94	F	A	fence	E	2	A	A2
Triturus cristatus	2010	9	Autumn	14.51	75.04	0.94	F	A	fence	E	2	A	A2
Triturus cristatus	2010	9	Autumn	14.51	75.04	0.94	M	A	fence	E	2	A	A2
Triturus cristatus	2010	9	Autumn	14.51	75.04	0.94	M	A	fence	E	2	A	A2
Triturus cristatus	2010	9	Autumn	14.51	75.04	0.94	M	A	fence	E	2	A	A2
Triturus cristatus	2010	9	Autumn	14.51	75.04	0.94	NA	J	northern	E	1	C	C5
Triturus cristatus	2010	9	Autumn	14.51	75.04	0.94	F	A	northern	W	1	C	C2
Triturus cristatus	2010	9	Autumn	14.51	75.04	0.94	F	A	fence	W	2	A	A1
Triturus cristatus	2010	9	Autumn	14.51	75.04	0.94	F	A	fence	E	2	A	A2
Triturus cristatus	2010	9	Autumn	14.51	75.04	0.94	NA	J	fence	E	2	A	A2
Triturus cristatus	2010	9	Autumn	14.51	75.04	0.94	F	A	fence	W	2	A	A1
Triturus cristatus	2010	9	Autumn	14.51	75.04	0.94	F	A	fence	W	2	A	A1
Triturus cristatus	2010	9	Autumn	14.51	75.04	0.94	F	A	fence	W	2	A	A1
Triturus cristatus	2010	9	Autumn	14.51	75.04	0.94	F	A	fence	W	2	A	A1
Triturus cristatus	2010	9	Autumn	14.51	75.04	0.94	F	A	fence	W	2	A	A1
Triturus cristatus	2010	9	Autumn	14.51	75.04	0.94	M	A	fence	W	2	A	A1
Triturus cristatus	2010	9	Autumn	14.51	75.04	0.94	M	A	fence	W	2	A	A1
Triturus cristatus	2010	9	Autumn	14.51	75.04	0.94	M	A	fence	W	2	A	A1
Triturus cristatus	2010	9	Autumn	14.51	75.04	0.94	F	A	fence	E	2	A	A2
Triturus cristatus	2010	9	Autumn	14.51	75.04	0.94	F	A	fence	E	2	A	A2
Triturus cristatus	2010	9	Autumn	14.51	75.04	0.94	F	A	fence	E	2	A	A2
Triturus cristatus	2010	9	Autumn	14.51	75.04	0.94	M	A	fence	E	2	A	A2
Triturus cristatus	2010	9	Autumn	14.51	75.04	0.94	NA	J	fence	E	2	A	A2
Triturus cristatus	2010	9	Autumn	14.51	75.04	0.94	F	A	northern	E	1	C	C5
Triturus cristatus	2010	9	Autumn	14.51	75.04	0.94	F	A	northern	E	1	C	C5
Triturus cristatus	2010	9	Autumn	14.51	75.04	0.94	F	A	northern	E	1	C	C5
Triturus cristatus	2010	9	Autumn	14.51	75.04	0.94	F	A	northern	E	1	C	C5
Triturus cristatus	2010	9	Autumn	14.51	75.04	0.94	F	A	northern	E	2	B	B5
Triturus cristatus	2010	9	Autumn	14.51	75.04	0.94	F	A	northern	E	2	B	B5
Triturus cristatus	2010	9	Autumn	14.51	75.04	0.94	F	A	northern	E	2	B	B5
Triturus cristatus	2010	9	Autumn	14.51	75.04	0.94	F	A	northern	E	2	B	B5
Triturus cristatus	2010	9	Autumn	14.51	75.04	0.94	F	A	northern	E	2	B	B5
Triturus cristatus	2010	9	Autumn	14.51	75.04	0.94	F	A	northern	E	2	B	B5
Triturus cristatus	2010	9	Autumn	14.51	75.04	0.94	F	A	northern	E	2	B	B5
Triturus cristatus	2010	9	Autumn	14.51	75.04	0.94	F	A	northern	E	2	B	B5
Triturus cristatus	2010	9	Autumn	14.51	75.04	0.94	F	A	fence	E	2	A	A2
Triturus cristatus	2010	9	Autumn	14.51	75.04	0.94	F	A	fence	E	2	A	A2
Triturus cristatus	2010	9	Autumn	14.51	75.04	0.94	F	A	fence	E	2	A	A2
Triturus cristatus	2010	9	Autumn	14.51	75.04	0.94	NA	J	southern	W	2	B	B3
Triturus cristatus	2010	9	Autumn	14.51	75.04	0.94	F	A	aco	W	2	B	B1
Triturus cristatus	2010	9	Autumn	14.51	75.04	0.94	F	A	southern	W	1	C	C3
Triturus cristatus	2010	9	Autumn	14.51	75.04	0.94	NA	J	southern	W	2	B	B3
Triturus cristatus	2010	9	Autumn	14.51	75.04	0.94	NA	J	southern	W	2	B	B3
Triturus cristatus	2010	9	Autumn	14.51	75.04	0.94	NA	J	southern	W	2	B	B3
Triturus cristatus	2010	9	Autumn	14.51	75.04	0.94	F	A	northern	E	2	B	B5
Triturus cristatus	2010	9	Autumn	14.51	75.04	0.94	F	A	fence	E	2	A	A2
Triturus cristatus	2010	9	Autumn	14.51	75.04	0.94	NA	J	fence	E	2	A	A2
Triturus cristatus	2010	9	Autumn	14.51	75.04	0.94	M	A	fence	E	2	A	A2
Triturus cristatus	2010	9	Autumn	14.51	75.04	0.94	F	A	fence	E	2	A	A2
Triturus cristatus	2010	9	Autumn	14.51	75.04	0.94	F	A	fence	E	2	A	A2
Triturus cristatus	2010	9	Autumn	14.51	75.04	0.94	NA	J	fence	E	2	A	A2
Triturus cristatus	2010	9	Autumn	14.51	75.04	0.94	NA	J	fence	E	2	A	A2
Triturus cristatus	2010	9	Autumn	14.51	75.04	0.94	F	A	fence	E	2	A	A2
Triturus cristatus	2010	9	Autumn	14.51	75.04	0.94	F	A	fence	E	2	A	A2
Triturus cristatus	2010	9	Autumn	14.51	75.04	0.94	F	A	fence	E	2	A	A2
Triturus cristatus	2010	9	Autumn	14.51	75.04	0.94	F	A	fence	E	2	A	A2
Triturus cristatus	2010	9	Autumn	14.51	75.04	0.94	F	A	northern	E	1	C	C5
Triturus cristatus	2010	9	Autumn	14.51	75.04	0.94	F	A	northern	E	1	C	C5
Triturus cristatus	2010	9	Autumn	14.51	75.04	0.94	F	A	southern	W	2	B	B3
Triturus cristatus	2010	9	Autumn	14.51	75.04	0.94	NA	J	aco	W	2	B	B1
Triturus cristatus	2010	9	Autumn	14.51	75.04	0.94	NA	J	aco	W	2	B	B1
Triturus cristatus	2010	9	Autumn	14.51	75.04	0.94	NA	J	fence	W	2	A	A1
Triturus cristatus	2010	9	Autumn	14.51	75.04	0.94	F	A	northern	W	1	C	C2
Triturus cristatus	2010	9	Autumn	14.51	75.04	0.94	F	A	southern	E	2	B	B6
Triturus cristatus	2010	9	Autumn	14.51	75.04	0.94	NA	J	southern	E	2	B	B6
Triturus cristatus	2010	9	Autumn	14.51	75.04	0.94	F	A	southern	E	1	C	C6
Triturus cristatus	2010	9	Autumn	14.51	75.04	0.94	F	A	southern	E	1	C	C6
Triturus cristatus	2010	9	Autumn	14.51	75.04	0.94	M	A	southern	E	1	C	C6
Triturus cristatus	2010	9	Autumn	14.51	75.04	0.94	F	A	aco	W	2	B	B1
Triturus cristatus	2010	9	Autumn	14.51	75.04	0.94	F	A	aco	W	1	C	C1
Triturus cristatus	2010	9	Autumn	14.51	75.04	0.94	F	A	northern	W	1	C	C2
Triturus cristatus	2010	9	Autumn	14.51	75.04	0.94	F	A	northern	W	1	C	C2
Triturus cristatus	2010	9	Autumn	14.51	75.04	0.94	F	A	northern	W	1	C	C2
Triturus cristatus	2010	9	Autumn	14.51	75.04	0.94	NA	J	northern	W	2	B	B2
Triturus cristatus	2010	9	Autumn	14.51	75.04	0.94	F	A	northern	W	2	B	B2
Triturus cristatus	2010	9	Autumn	14.51	75.04	0.94	F	A	southern	E	2	B	B6
Triturus cristatus	2010	9	Autumn	14.51	75.04	0.94	NA	J	southern	E	2	B	B6
Triturus cristatus	2010	9	Autumn	14.51	75.04	0.94	NA	J	southern	E	2	B	B6
Triturus cristatus	2010	9	Autumn	14.51	75.04	0.94	NA	J	southern	E	1	C	C6
Triturus cristatus	2010	9	Autumn	14.51	75.04	0.94	NA	J	southern	E	1	C	C6
Triturus cristatus	2010	9	Autumn	14.51	75.04	0.94	NA	J	southern	E	1	C	C6
Triturus cristatus	2010	9	Autumn	14.51	75.04	0.94	NA	J	southern	E	1	C	C6
Triturus cristatus	2010	9	Autumn	14.51	75.04	0.94	NA	J	southern	E	1	C	C6
Triturus cristatus	2010	9	Autumn	14.51	75.04	0.94	NA	J	southern	E	1	C	C6
Triturus cristatus	2010	9	Autumn	14.51	75.04	0.94	NA	J	southern	E	1	C	C6
Triturus cristatus	2010	9	Autumn	14.51	75.04	0.94	F	A	southern	E	1	C	C6
Triturus cristatus	2010	9	Autumn	14.51	75.04	0.94	F	A	southern	E	1	C	C6
Triturus cristatus	2010	9	Autumn	14.51	75.04	0.94	F	A	southern	E	1	C	C6
Triturus cristatus	2010	9	Autumn	14.51	75.04	0.94	F	A	southern	E	1	C	C6
Triturus cristatus	2010	9	Autumn	14.51	75.04	0.94	F	A	southern	E	1	C	C6
Triturus cristatus	2010	9	Autumn	14.51	75.04	0.94	F	A	northern	W	1	C	C2
Triturus cristatus	2010	9	Autumn	14.51	75.04	0.94	NA	J	northern	W	1	C	C2
Triturus cristatus	2010	9	Autumn	14.51	75.04	0.94	F	A	southern	E	1	C	C6
Triturus cristatus	2010	9	Autumn	14.51	75.04	0.94	F	A	southern	E	1	C	C6
Triturus cristatus	2010	9	Autumn	14.51	75.04	0.94	F	A	southern	E	1	C	C6
Triturus cristatus	2010	9	Autumn	14.51	75.04	0.94	NA	J	southern	E	1	C	C6
Triturus cristatus	2010	9	Autumn	14.51	75.04	0.94	F	A	southern	E	2	B	B6
Triturus cristatus	2010	9	Autumn	14.51	75.04	0.94	NA	J	southern	E	2	B	B6
Triturus cristatus	2010	9	Autumn	14.51	75.04	0.94	NA	J	southern	E	2	B	B6
Lissotriton vulgaris	2010	10	Autumn	10.78	86.29	1.13	NA	J	northern	W	1	C	C2
Lissotriton vulgaris	2010	10	Autumn	10.78	86.29	1.13	NA	J	southern	E	2	B	B6
Rana temporaria	2010	10	Autumn	10.78	86.29	1.13	NA	J	northern	W	1	C	C2
Triturus cristatus	2010	10	Autumn	10.78	86.29	1.13	NA	J	aco	W	1	C	C1
Triturus cristatus	2010	10	Autumn	10.78	86.29	1.13	NA	J	southern	E	1	C	C6
Triturus cristatus	2010	10	Autumn	10.78	86.29	1.13	NA	J	southern	E	1	C	C6
Triturus cristatus	2010	10	Autumn	10.78	86.29	1.13	NA	J	southern	E	1	C	C6
Triturus cristatus	2010	10	Autumn	10.78	86.29	1.13	NA	J	southern	E	1	C	C6
Triturus cristatus	2010	10	Autumn	10.78	86.29	1.13	NA	J	southern	E	1	C	C6
Rana temporaria	2011	4	Spring	13.65	61.05	0.79	NA	A	northern	E	1	C	C5
Triturus cristatus	2011	4	Spring	13.65	61.05	0.79	F	A	fence	E	2	A	A2
Triturus cristatus	2011	4	Spring	13.65	61.05	0.79	F	A	fence	W	2	A	A1
Triturus cristatus	2011	4	Spring	13.65	61.05	0.79	NA	J	southern	W	2	B	B3
Triturus cristatus	2011	4	Spring	13.65	61.05	0.79	F	A	fence	W	2	A	A1
Triturus cristatus	2011	4	Spring	13.65	61.05	0.79	F	A	northern	W	1	C	C2
Triturus cristatus	2011	4	Spring	13.65	61.05	0.79	NA	J	southern	E	1	C	C6
Triturus cristatus	2011	4	Spring	13.65	61.05	0.79	NA	J	fence	W	2	A	A1
Rana temporaria	2011	5	Spring	13.65	61.05	0.79	NA	A	northern	W	2	B	B2
Triturus cristatus	2011	5	Spring	13.65	61.05	0.79	NA	J	northern	E	2	B	B5
Triturus cristatus	2011	5	Spring	13.65	61.05	0.79	NA	J	northern	E	2	B	B5
Triturus cristatus	2011	5	Spring	13.65	61.05	0.79	NA	J	northern	W	2	B	B2
Triturus cristatus	2011	5	Spring	13.65	61.05	0.79	NA	J	northern	W	2	B	B2
Lissotriton vulgaris	2011	6	Summer	15.95	68.09	1.55	NA	J	northern	W	2	B	B2
Triturus cristatus	2011	6	Summer	15.95	68.09	1.55	NA	J	fence	W	2	A	A1
Triturus cristatus	2011	6	Summer	15.95	68.09	1.55	NA	J	fence	W	2	A	A1
Triturus cristatus	2011	6	Summer	15.95	68.09	1.55	NA	J	fence	W	2	A	A1
Triturus cristatus	2011	6	Summer	15.95	68.09	1.55	NA	J	fence	W	2	A	A1
Triturus cristatus	2011	6	Summer	15.95	68.09	1.55	NA	J	fence	W	2	A	A1
Triturus cristatus	2011	6	Summer	15.95	68.09	1.55	NA	J	fence	W	2	A	A1
Triturus cristatus	2011	6	Summer	15.95	68.09	1.55	NA	J	fence	W	2	A	A1
Triturus cristatus	2011	6	Summer	15.95	68.09	1.55	NA	J	fence	W	2	A	A1
Triturus cristatus	2011	6	Summer	15.95	68.09	1.55	NA	J	fence	W	2	A	A1
Triturus cristatus	2011	6	Summer	15.95	68.09	1.55	NA	J	fence	W	2	A	A1
Triturus cristatus	2011	6	Summer	15.95	68.09	1.55	M	A	fence	E	2	A	A2
Triturus cristatus	2011	6	Summer	15.95	68.09	1.55	M	A	fence	E	2	A	A2
Triturus cristatus	2011	6	Summer	15.95	68.09	1.55	M	A	fence	E	2	A	A2
Triturus cristatus	2011	6	Summer	15.95	68.09	1.55	M	A	fence	E	2	A	A2
Triturus cristatus	2011	6	Summer	15.95	68.09	1.55	NA	J	northern	W	2	B	B2
Triturus cristatus	2011	6	Summer	15.95	68.09	1.55	F	A	fence	E	2	A	A2
Triturus cristatus	2011	6	Summer	15.95	68.09	1.55	F	A	fence	E	2	A	A2
Lissotriton vulgaris	2011	8	Summer	17.11	69.49	1.52	NA	J	fence	E	2	A	A2
Lissotriton vulgaris	2011	8	Summer	17.11	69.49	1.52	NA	J	fence	E	2	A	A2
Lissotriton vulgaris	2011	8	Summer	17.11	69.49	1.52	NA	J	fence	E	2	A	A2
Rana temporaria	2011	9	Autumn	16.22	71.86	0.71	NA	A	northern	W	2	B	B2
Triturus cristatus	2011	9	Autumn	16.22	71.86	0.71	F	A	northern	E	2	B	B5
Triturus cristatus	2011	9	Autumn	16.22	71.86	0.71	M	A	northern	E	1	C	C5
Triturus cristatus	2011	9	Autumn	16.22	71.86	0.71	F	A	northern	W	2	B	B2
Triturus cristatus	2011	9	Autumn	16.22	71.86	0.71	F	A	northern	W	2	B	B2
Triturus cristatus	2011	9	Autumn	16.22	71.86	0.71	M	A	fence	E	2	A	A2
Triturus cristatus	2011	9	Autumn	16.22	71.86	0.71	M	A	southern	E	2	B	B6
Triturus cristatus	2011	9	Autumn	16.22	71.86	0.71	F	A	northern	W	1	C	C2
Triturus cristatus	2011	9	Autumn	16.22	71.86	0.71	F	A	northern	E	2	B	B5
Triturus cristatus	2011	10	Autumn	13.24	74.96	0.66	F	A	northern	E	2	B	B5
Triturus cristatus	2011	10	Autumn	13.24	74.96	0.66	NA	J	southern	W	2	B	B3
Triturus cristatus	2011	10	Autumn	13.24	74.96	0.66	M	A	northern	E	2	B	B5
Triturus cristatus	2011	10	Autumn	13.24	74.96	0.66	NA	J	southern	W	2	B	B3
Triturus cristatus	2011	10	Autumn	13.24	74.96	0.66	F	A	northern	E	1	C	C5
Lissotriton vulgaris	2012	3	Spring	7.88	76.60	0.74	NA	J	northern	E	2	B	B5
Lissotriton vulgaris	2012	3	Spring	7.88	76.60	0.74	M	A	fence	E	2	A	A2
Lissotriton vulgaris	2012	3	Spring	7.88	76.60	0.74	F	A	fence	E	2	A	A2
Lissotriton vulgaris	2012	3	Spring	7.88	76.60	0.74	M	A	fence	E	2	A	A2
Lissotriton vulgaris	2012	3	Spring	7.88	76.60	0.74	M	A	fence	E	2	A	A2
Lissotriton vulgaris	2012	3	Spring	7.88	76.60	0.74	M	A	fence	E	2	A	A2
Triturus cristatus	2012	3	Spring	7.88	76.60	0.74	F	A	fence	W	2	A	A1
Triturus cristatus	2012	3	Spring	7.88	76.60	0.74	F	A	fence	W	2	A	A1
Triturus cristatus	2012	3	Spring	7.88	76.60	0.74	F	A	fence	E	2	A	A2
Triturus cristatus	2012	3	Spring	7.88	76.60	0.74	M	A	fence	E	2	A	A2
Triturus cristatus	2012	3	Spring	7.88	76.60	0.74	F	A	fence	W	2	A	A1
Triturus cristatus	2012	3	Spring	7.88	76.60	0.74	F	A	fence	W	2	A	A1
Triturus cristatus	2012	3	Spring	7.88	76.60	0.74	F	A	fence	W	2	A	A1
Triturus cristatus	2012	3	Spring	7.88	76.60	0.74	F	A	fence	W	2	A	A1
Triturus cristatus	2012	3	Spring	7.88	76.60	0.74	F	A	fence	W	2	A	A1
Triturus cristatus	2012	3	Spring	7.88	76.60	0.74	F	A	fence	E	2	A	A2
Triturus cristatus	2012	3	Spring	7.88	76.60	0.74	F	A	fence	E	2	A	A2
Triturus cristatus	2012	3	Spring	7.88	76.60	0.74	F	A	fence	E	2	A	A2
Triturus cristatus	2012	3	Spring	7.88	76.60	0.74	F	A	fence	E	2	A	A2
Triturus cristatus	2012	3	Spring	7.88	76.60	0.74	F	A	fence	E	2	A	A2
Triturus cristatus	2012	3	Spring	7.88	76.60	0.74	F	A	fence	E	2	A	A2
Triturus cristatus	2012	3	Spring	7.88	76.60	0.74	F	A	fence	E	2	A	A2
Triturus cristatus	2012	3	Spring	7.88	76.60	0.74	F	A	fence	E	2	A	A2
Triturus cristatus	2012	3	Spring	7.88	76.60	0.74	M	A	fence	E	2	A	A2
Triturus cristatus	2012	3	Spring	7.88	76.60	0.74	M	A	fence	E	2	A	A2
Triturus cristatus	2012	3	Spring	7.88	76.60	0.74	M	A	fence	E	2	A	A2
Triturus cristatus	2012	3	Spring	7.88	76.60	0.74	NA	J	fence	E	2	A	A2
Triturus cristatus	2012	3	Spring	7.88	76.60	0.74	F	A	fence	E	2	A	A2
Triturus cristatus	2012	3	Spring	7.88	76.60	0.74	F	A	fence	E	2	A	A2
Triturus cristatus	2012	3	Spring	7.88	76.60	0.74	F	A	fence	E	2	A	A2
Triturus cristatus	2012	3	Spring	7.88	76.60	0.74	F	A	fence	E	2	A	A2
Triturus cristatus	2012	4	Spring	7.69	77.44	3.29	NA	J	fence	W	2	A	A1
Triturus cristatus	2012	4	Spring	7.69	77.44	3.29	NA	J	fence	W	2	A	A1
Triturus cristatus	2012	4	Spring	7.69	77.44	3.29	NA	J	fence	W	2	A	A1
Triturus cristatus	2012	4	Spring	7.69	77.44	3.29	NA	J	fence	W	2	A	A1
Triturus cristatus	2012	4	Spring	7.69	77.44	3.29	NA	J	fence	W	2	A	A1
Triturus cristatus	2012	4	Spring	7.69	77.44	3.29	NA	J	fence	W	2	A	A1
Triturus cristatus	2012	4	Spring	7.69	77.44	3.29	F	A	fence	W	2	A	A1
Triturus cristatus	2012	4	Spring	7.69	77.44	3.29	F	A	fence	W	2	A	A1
Triturus cristatus	2012	4	Spring	7.69	77.44	3.29	NA	J	fence	W	2	A	A1
Triturus cristatus	2012	4	Spring	7.69	77.44	3.29	NA	J	fence	W	2	A	A1
Triturus cristatus	2012	4	Spring	7.69	77.44	3.29	NA	J	fence	W	2	A	A1
Triturus cristatus	2012	4	Spring	7.69	77.44	3.29	NA	J	fence	W	2	A	A1
Triturus cristatus	2012	4	Spring	7.69	77.44	3.29	NA	J	fence	W	2	A	A1
Triturus cristatus	2012	4	Spring	7.69	77.44	3.29	NA	J	fence	W	2	A	A1
Triturus cristatus	2012	4	Spring	7.69	77.44	3.29	F	A	fence	W	2	A	A1
Triturus cristatus	2012	4	Spring	7.69	77.44	3.29	F	A	fence	W	2	A	A1
Triturus cristatus	2012	4	Spring	7.69	77.44	3.29	F	A	fence	W	2	A	A1
Triturus cristatus	2012	4	Spring	7.69	77.44	3.29	F	A	fence	W	2	A	A1
Triturus cristatus	2012	4	Spring	7.69	77.44	3.29	M	A	fence	W	2	A	A1
Triturus cristatus	2012	4	Spring	7.69	77.44	3.29	F	A	fence	E	2	A	A2
Triturus cristatus	2012	4	Spring	7.69	77.44	3.29	M	A	fence	E	2	A	A2
Triturus cristatus	2012	4	Spring	7.69	77.44	3.29	M	A	fence	E	2	A	A2
Triturus cristatus	2012	4	Spring	7.69	77.44	3.29	M	A	fence	W	2	A	A1
Triturus cristatus	2012	4	Spring	7.69	77.44	3.29	M	A	fence	W	2	A	A1
Triturus cristatus	2012	4	Spring	7.69	77.44	3.29	M	A	fence	W	2	A	A1
Triturus cristatus	2012	4	Spring	7.69	77.44	3.29	F	A	fence	W	2	A	A1
Triturus cristatus	2012	4	Spring	7.69	77.44	3.29	F	A	fence	W	2	A	A1
Triturus cristatus	2012	4	Spring	7.69	77.44	3.29	F	A	fence	W	2	A	A1
Triturus cristatus	2012	4	Spring	7.69	77.44	3.29	F	A	fence	W	2	A	A1
Triturus cristatus	2012	4	Spring	7.69	77.44	3.29	F	A	fence	W	2	A	A1
Triturus cristatus	2012	4	Spring	7.69	77.44	3.29	F	A	fence	W	2	A	A1
Triturus cristatus	2012	4	Spring	7.69	77.44	3.29	F	A	northern	W	1	C	C2
Triturus cristatus	2012	4	Spring	7.69	77.44	3.29	F	A	southern	E	1	C	C6
Triturus cristatus	2012	4	Spring	7.69	77.44	3.29	NA	J	southern	E	1	C	C6
Lissotriton vulgaris	2012	5	Spring	12.47	77.44	3.29	F	A	fence	W	2	A	A1
Triturus cristatus	2012	5	Spring	12.47	77.44	3.29	F	A	fence	E	2	A	A2
Triturus cristatus	2012	5	Spring	12.47	77.44	3.29	F	A	fence	E	2	A	A2
Triturus cristatus	2012	5	Spring	12.47	77.44	3.29	F	A	fence	E	2	A	A2
Triturus cristatus	2012	5	Spring	12.47	77.44	3.29	M	A	fence	W	2	A	A1
Triturus cristatus	2012	5	Spring	12.47	77.44	3.29	F	A	fence	W	2	A	A1
Triturus cristatus	2012	5	Spring	12.47	77.44	3.29	F	A	fence	W	2	A	A1
Triturus cristatus	2012	5	Spring	12.47	77.44	3.29	F	A	fence	W	2	A	A1
Triturus cristatus	2012	5	Spring	12.47	77.44	3.29	F	A	fence	W	2	A	A1
Triturus cristatus	2012	5	Spring	12.47	77.44	3.29	F	A	fence	E	2	A	A2
Triturus cristatus	2012	5	Spring	12.47	77.44	3.29	F	A	fence	E	2	A	A2
Triturus cristatus	2012	5	Spring	12.47	77.44	3.29	F	A	fence	E	2	A	A2
Triturus cristatus	2012	5	Spring	12.47	77.44	3.29	F	A	fence	W	2	A	A1
Triturus cristatus	2012	5	Spring	12.47	77.44	3.29	NA	J	fence	W	2	A	A1
Triturus cristatus	2012	5	Spring	12.47	77.44	3.29	F	A	fence	W	2	A	A1
Triturus cristatus	2012	5	Spring	12.47	77.44	3.29	F	A	fence	E	2	A	A2
Triturus cristatus	2012	5	Spring	12.47	77.44	3.29	F	A	fence	E	2	A	A2
Triturus cristatus	2012	5	Spring	12.47	77.44	3.29	F	A	fence	E	2	A	A2
Triturus cristatus	2012	5	Spring	12.47	77.44	3.29	F	A	fence	E	2	A	A2
Triturus cristatus	2012	5	Spring	12.47	77.44	3.29	F	A	fence	E	2	A	A2
Triturus cristatus	2012	5	Spring	12.47	77.44	3.29	F	A	fence	E	2	A	A2
Triturus cristatus	2012	5	Spring	12.47	77.44	3.29	M	A	fence	W	2	A	A1
Triturus cristatus	2012	5	Spring	12.47	77.44	3.29	F	A	fence	W	2	A	A1
Triturus cristatus	2012	5	Spring	12.47	77.44	3.29	F	A	fence	W	2	A	A1
Triturus cristatus	2012	5	Spring	12.47	77.44	3.29	F	A	fence	W	2	A	A1
Triturus cristatus	2012	5	Spring	12.47	77.44	3.29	F	A	fence	W	2	A	A1
Triturus cristatus	2012	5	Spring	12.47	77.44	3.29	F	A	fence	W	2	A	A1
Triturus cristatus	2012	5	Spring	12.47	77.44	3.29	F	A	fence	W	2	A	A1
Triturus cristatus	2012	5	Spring	12.47	77.44	3.29	F	A	fence	W	2	A	A1
Triturus cristatus	2012	5	Spring	12.47	77.44	3.29	F	A	fence	W	2	A	A1
Triturus cristatus	2012	5	Spring	12.47	77.44	3.29	F	A	fence	W	2	A	A1
Triturus cristatus	2012	5	Spring	12.47	77.44	3.29	F	A	fence	E	2	A	A2
Triturus cristatus	2012	5	Spring	12.47	77.44	3.29	F	A	fence	E	2	A	A2
Triturus cristatus	2012	5	Spring	12.47	77.44	3.29	F	A	fence	E	2	A	A2
Triturus cristatus	2012	5	Spring	12.47	77.44	3.29	F	A	fence	E	2	A	A2
Triturus cristatus	2012	5	Spring	12.47	77.44	3.29	F	A	fence	W	2	A	A1
Triturus cristatus	2012	5	Spring	12.47	77.44	3.29	F	A	fence	W	2	A	A1
Triturus cristatus	2012	5	Spring	12.47	77.44	3.29	F	A	fence	W	2	A	A1
Triturus cristatus	2012	5	Spring	12.47	77.44	3.29	F	A	fence	W	2	A	A1
Triturus cristatus	2012	5	Spring	12.47	77.44	3.29	F	A	fence	E	2	A	A2
Triturus cristatus	2012	5	Spring	12.47	77.44	3.29	F	A	fence	E	2	A	A2
Triturus cristatus	2012	5	Spring	12.47	77.44	3.29	M	A	fence	E	2	A	A2
Triturus cristatus	2012	5	Spring	12.47	77.44	3.29	M	A	fence	W	2	A	A1
Triturus cristatus	2012	5	Spring	12.47	77.44	3.29	F	A	fence	W	2	A	A1
Triturus cristatus	2012	5	Spring	12.47	77.44	3.29	F	A	fence	W	2	A	A1
Triturus cristatus	2012	5	Spring	12.47	77.44	3.29	F	A	fence	W	2	A	A1
Triturus cristatus	2012	5	Spring	12.47	77.44	3.29	F	A	fence	W	2	A	A1
Triturus cristatus	2012	5	Spring	12.47	77.44	3.29	F	A	fence	W	2	A	A1
Triturus cristatus	2012	5	Spring	12.47	77.44	3.29	F	A	fence	W	2	A	A1
Triturus cristatus	2012	5	Spring	12.47	77.44	3.29	F	A	fence	W	2	A	A1
Triturus cristatus	2012	5	Spring	12.47	77.44	3.29	F	A	fence	W	2	A	A1
Triturus cristatus	2012	5	Spring	12.47	77.44	3.29	F	A	fence	W	2	A	A1
Triturus cristatus	2012	5	Spring	12.47	77.44	3.29	F	A	fence	W	2	A	A1
Triturus cristatus	2012	5	Spring	12.47	77.44	3.29	F	A	fence	W	2	A	A1
Triturus cristatus	2012	5	Spring	12.47	77.44	3.29	F	A	fence	W	2	A	A1
Triturus cristatus	2012	5	Spring	12.47	77.44	3.29	F	A	fence	E	2	A	A2
Triturus cristatus	2012	5	Spring	12.47	77.44	3.29	F	A	northern	W	1	C	C2
Triturus cristatus	2012	5	Spring	12.47	77.44	3.29	M	A	northern	W	2	B	B2
Triturus cristatus	2012	5	Spring	12.47	77.44	3.29	M	A	southern	E	1	C	C6
Triturus cristatus	2012	5	Spring	12.47	77.44	3.29	F	A	fence	W	2	A	A1
Triturus cristatus	2012	5	Spring	12.47	77.44	3.29	F	A	fence	W	2	A	A1
Triturus cristatus	2012	5	Spring	12.47	77.44	3.29	F	A	fence	W	2	A	A1
Triturus cristatus	2012	5	Spring	12.47	77.44	3.29	F	A	fence	E	2	A	A2
Triturus cristatus	2012	5	Spring	12.47	77.44	3.29	F	A	fence	W	2	A	A1
Triturus cristatus	2012	6	Summer	14.29	745.30	3.29	F	A	southern	W	1	C	C3
Triturus cristatus	2012	7	Summer	16.69	75.98	1.3	F	A	northern	E	2	B	B5
Triturus cristatus	2012	7	Summer	16.69	75.98	1.3	F	A	fence	E	2	A	A2
Triturus cristatus	2012	7	Summer	16.69	75.98	1.3	F	A	fence	E	2	A	A2
Triturus cristatus	2012	7	Summer	16.69	75.98	1.3	F	A	northern	E	1	C	C5
Triturus cristatus	2012	7	Summer	16.69	75.98	1.3	F	A	northern	E	1	C	C5
Triturus cristatus	2012	7	Summer	16.69	75.98	1.3	F	A	fence	E	2	A	A2
Triturus cristatus	2012	7	Summer	16.69	75.98	1.3	F	A	fence	E	2	A	A2
Triturus cristatus	2012	7	Summer	16.69	75.98	1.3	F	A	northern	W	2	B	B2
Triturus cristatus	2012	7	Summer	16.69	75.98	1.3	F	A	fence	E	2	A	A2
Triturus cristatus	2012	7	Summer	16.69	75.98	1.3	F	A	fence	W	2	A	A1
Triturus cristatus	2012	8	Summer	14.01	70.94	0.29	NA	J	northern	E	2	B	B5
Triturus cristatus	2012	8	Summer	14.01	70.94	0.29	F	A	fence	W	2	A	A1
Triturus cristatus	2012	8	Summer	14.01	70.94	0.29	F	A	fence	W	2	A	A1
Triturus cristatus	2012	8	Summer	14.01	70.94	0.29	F	A	fence	W	2	A	A1
Triturus cristatus	2012	8	Summer	14.01	70.94	0.29	NA	J	fence	W	2	A	A1
Triturus cristatus	2012	8	Summer	14.01	70.94	0.29	NA	J	fence	W	2	A	A1
Triturus cristatus	2012	8	Summer	14.01	70.94	0.29	NA	J	fence	W	2	A	A1
Triturus cristatus	2012	8	Summer	14.01	70.94	0.29	F	A	northern	W	2	B	B2
Triturus cristatus	2012	8	Summer	14.01	70.94	0.29	F	A	fence	W	2	A	A1
Triturus cristatus	2012	8	Summer	14.01	70.94	0.29	F	A	fence	W	2	A	A1
Triturus cristatus	2012	8	Summer	14.01	70.94	0.29	F	A	fence	W	2	A	A1
Triturus cristatus	2012	8	Summer	14.01	70.94	0.29	F	A	fence	W	2	A	A1
Lissotriton vulgaris	2012	9	Autumn	14.01	70.94	0.29	M	A	fence	E	2	A	A2
Lissotriton vulgaris	2012	9	Autumn	14.01	70.94	0.29	F	A	fence	E	2	A	A2
Lissotriton vulgaris	2012	9	Autumn	14.01	70.94	0.29	NA	J	fence	W	2	A	A1
Triturus cristatus	2012	9	Autumn	14.01	70.94	0.29	M	A	fence	E	2	A	A2
Triturus cristatus	2012	9	Autumn	14.01	70.94	0.29	F	A	fence	E	2	A	A2
Triturus cristatus	2012	9	Autumn	14.01	70.94	0.29	NA	J	fence	E	2	A	A2
Triturus cristatus	2012	9	Autumn	14.01	70.94	0.29	F	A	fence	W	2	A	A1
Triturus cristatus	2012	9	Autumn	14.01	70.94	0.29	F	A	fence	W	2	A	A1
Triturus cristatus	2012	9	Autumn	14.01	70.94	0.29	M	A	fence	W	2	A	A1
Triturus cristatus	2012	9	Autumn	14.01	70.94	0.29	F	A	fence	E	2	A	A2
Triturus cristatus	2012	9	Autumn	14.01	70.94	0.29	F	A	fence	E	2	A	A2
Triturus cristatus	2012	9	Autumn	14.01	70.94	0.29	F	A	fence	W	2	A	A1
Triturus cristatus	2012	9	Autumn	14.01	70.94	0.29	NA	J	fence	W	2	A	A1
Triturus cristatus	2012	9	Autumn	14.01	70.94	0.29	F	A	fence	W	2	A	A1
Triturus cristatus	2012	9	Autumn	14.01	70.94	0.29	F	A	fence	W	2	A	A1
Triturus cristatus	2012	9	Autumn	14.01	70.94	0.29	F	A	fence	E	2	A	A2
Triturus cristatus	2012	9	Autumn	14.01	70.94	0.29	NA	J	fence	E	2	A	A2
Triturus cristatus	2012	9	Autumn	14.01	70.94	0.29	NA	J	fence	E	2	A	A2
Triturus cristatus	2012	9	Autumn	14.01	70.94	0.29	F	A	fence	E	2	A	A2
Triturus cristatus	2012	9	Autumn	14.01	70.94	0.29	M	A	fence	W	2	A	A1
Triturus cristatus	2012	9	Autumn	14.01	70.94	0.29	F	A	fence	W	2	A	A1
Triturus cristatus	2012	9	Autumn	14.01	70.94	0.29	F	A	fence	W	2	A	A1
Triturus cristatus	2012	9	Autumn	14.01	70.94	0.29	NA	J	fence	W	2	A	A1
Triturus cristatus	2012	9	Autumn	14.01	70.94	0.29	NA	J	fence	W	2	A	A1
Triturus cristatus	2012	9	Autumn	14.01	70.94	0.29	NA	J	fence	W	2	A	A1
Triturus cristatus	2012	9	Autumn	14.01	70.94	0.29	NA	J	fence	W	2	A	A1
Triturus cristatus	2012	9	Autumn	14.01	70.94	0.29	NA	J	fence	W	2	A	A1
Triturus cristatus	2012	9	Autumn	14.01	70.94	0.29	NA	J	fence	E	2	A	A2
Triturus cristatus	2012	9	Autumn	14.01	70.94	0.29	NA	J	fence	E	2	A	A2
Triturus cristatus	2012	9	Autumn	14.01	70.94	0.29	NA	J	fence	W	2	A	A1
Triturus cristatus	2012	9	Autumn	14.01	70.94	0.29	NA	J	fence	W	2	A	A1
Triturus cristatus	2012	9	Autumn	14.01	70.94	0.29	F	A	fence	W	2	A	A1
Triturus cristatus	2012	9	Autumn	14.01	70.94	0.29	NA	J	fence	W	2	A	A1
Triturus cristatus	2012	9	Autumn	14.01	70.94	0.29	NA	J	fence	W	2	A	A1
Triturus cristatus	2012	9	Autumn	14.01	70.94	0.29	F	A	fence	W	2	A	A1
Triturus cristatus	2012	9	Autumn	14.01	70.94	0.29	NA	J	fence	W	2	A	A1
Triturus cristatus	2012	9	Autumn	14.01	70.94	0.29	F	A	northern	E	1	C	C5
Lissotriton vulgaris	2012	10	Autumn	11.54	79.13	1.52	M	A	fence	E	2	A	A2
Lissotriton vulgaris	2012	10	Autumn	11.54	79.13	1.52	NA	J	fence	E	2	A	A2
Lissotriton vulgaris	2012	10	Autumn	11.54	79.13	1.52	NA	J	fence	E	2	A	A2
Lissotriton vulgaris	2012	10	Autumn	11.54	79.13	1.52	NA	J	fence	E	2	A	A2
Lissotriton vulgaris	2012	10	Autumn	11.54	79.13	1.52	F	A	southern	E	2	B	B6
Lissotriton vulgaris	2012	10	Autumn	11.54	79.13	1.52	NA	J	fence	W	2	A	A1
Triturus cristatus	2012	10	Autumn	11.54	79.13	1.52	NA	J	fence	E	2	A	A2
Triturus cristatus	2012	10	Autumn	11.54	79.13	1.52	NA	J	fence	W	2	A	A1
Triturus cristatus	2012	10	Autumn	11.54	79.13	1.52	NA	J	fence	W	2	A	A1
Triturus cristatus	2012	10	Autumn	11.54	79.13	1.52	NA	J	fence	W	2	A	A1
Triturus cristatus	2012	10	Autumn	11.54	79.13	1.52	F	A	fence	E	2	A	A2
Triturus cristatus	2012	10	Autumn	11.54	79.13	1.52	NA	J	fence	W	2	A	A1
Triturus cristatus	2012	10	Autumn	11.54	79.13	1.52	M	A	fence	W	2	A	A1
Triturus cristatus	2012	10	Autumn	11.54	79.13	1.52	F	A	fence	E	2	A	A2
Triturus cristatus	2012	10	Autumn	11.54	79.13	1.52	F	A	fence	E	2	A	A2
Triturus cristatus	2012	10	Autumn	11.54	79.13	1.52	F	A	fence	E	2	A	A2
Triturus cristatus	2012	10	Autumn	11.54	79.13	1.52	F	A	fence	E	2	A	A2
Triturus cristatus	2012	10	Autumn	11.54	79.13	1.52	M	A	fence	E	2	A	A2
Triturus cristatus	2012	10	Autumn	11.54	79.13	1.52	NA	J	fence	E	2	A	A2
Triturus cristatus	2012	10	Autumn	11.54	79.13	1.52	NA	J	fence	W	2	A	A1
Triturus cristatus	2012	10	Autumn	11.54	79.13	1.52	NA	J	fence	W	2	A	A1
Triturus cristatus	2012	10	Autumn	11.54	79.13	1.52	NA	J	fence	W	2	A	A1
Triturus cristatus	2012	10	Autumn	11.54	79.13	1.52	F	A	fence	W	2	A	A1
Triturus cristatus	2012	10	Autumn	11.54	79.13	1.52	F	A	fence	W	2	A	A1
Triturus cristatus	2012	10	Autumn	11.54	79.13	1.52	F	A	fence	W	2	A	A1
Triturus cristatus	2012	10	Autumn	11.54	79.13	1.52	F	A	fence	W	2	A	A1
Triturus cristatus	2012	10	Autumn	11.54	79.13	1.52	F	A	fence	W	2	A	A1
Triturus cristatus	2012	10	Autumn	11.54	79.13	1.52	M	A	fence	W	2	A	A1
Triturus cristatus	2012	10	Autumn	11.54	79.13	1.52	F	A	northern	W	1	C	C2
Triturus cristatus	2012	10	Autumn	11.54	79.13	1.52	F	A	fence	E	2	A	A2
Triturus cristatus	2012	10	Autumn	11.54	79.13	1.52	F	A	fence	E	2	A	A2
Triturus cristatus	2012	10	Autumn	11.54	79.13	1.52	M	A	fence	E	2	A	A2
Triturus cristatus	2012	10	Autumn	11.54	79.13	1.52	F	A	fence	E	2	A	A2
Triturus cristatus	2012	10	Autumn	11.54	79.13	1.52	F	A	fence	E	2	A	A2
Triturus cristatus	2012	10	Autumn	11.54	79.13	1.52	F	A	fence	W	2	A	A1
Triturus cristatus	2012	10	Autumn	11.54	79.13	1.52	F	A	fence	W	2	A	A1
Triturus cristatus	2012	10	Autumn	11.54	79.13	1.52	F	A	fence	W	2	A	A1
Triturus cristatus	2012	10	Autumn	11.54	79.13	1.52	M	A	fence	W	2	A	A1
Triturus cristatus	2012	10	Autumn	11.54	79.13	1.52	NA	J	fence	W	2	A	A1
Triturus cristatus	2012	10	Autumn	11.54	79.13	1.52	NA	J	fence	W	2	A	A1
Triturus cristatus	2012	10	Autumn	11.54	79.13	1.52	NA	J	fence	W	2	A	A1
Triturus cristatus	2012	10	Autumn	11.54	79.13	1.52	NA	J	fence	W	2	A	A1
Triturus cristatus	2012	10	Autumn	11.54	79.13	1.52	NA	J	fence	W	2	A	A1
Triturus cristatus	2012	10	Autumn	11.54	79.13	1.52	NA	J	fence	W	2	A	A1
Triturus cristatus	2012	10	Autumn	11.54	79.13	1.52	NA	J	fence	W	2	A	A1
Triturus cristatus	2012	10	Autumn	11.54	79.13	1.52	NA	J	fence	W	2	A	A1
Triturus cristatus	2012	10	Autumn	11.54	79.13	1.52	NA	J	fence	W	2	A	A1
Triturus cristatus	2012	10	Autumn	11.54	79.13	1.52	NA	J	fence	W	2	A	A1
Triturus cristatus	2012	10	Autumn	11.54	79.13	1.52	NA	J	fence	W	2	A	A1
Triturus cristatus	2012	10	Autumn	11.54	79.13	1.52	NA	J	fence	W	2	A	A1
Triturus cristatus	2012	10	Autumn	11.54	79.13	1.52	F	A	northern	E	1	C	C5
Triturus cristatus	2012	10	Autumn	11.54	79.13	1.52	NA	A	northern	W	2	B	B2
Triturus cristatus	2012	10	Autumn	11.54	79.13	1.52	NA	A	northern	W	2	B	B2
Triturus cristatus	2012	10	Autumn	11.54	79.13	1.52	F	A	southern	E	2	B	B6
Triturus cristatus	2012	10	Autumn	11.54	79.13	1.52	F	A	fence	E	2	A	A2
Triturus cristatus	2012	10	Autumn	11.54	79.13	1.52	F	A	fence	E	2	A	A2
Triturus cristatus	2012	10	Autumn	11.54	79.13	1.52	F	A	fence	E	2	A	A2
Triturus cristatus	2012	10	Autumn	11.54	79.13	1.52	F	A	fence	E	2	A	A2
Triturus cristatus	2012	10	Autumn	11.54	79.13	1.52	F	A	fence	E	2	A	A2
Triturus cristatus	2012	10	Autumn	11.54	79.13	1.52	F	A	fence	E	2	A	A2
Triturus cristatus	2012	10	Autumn	11.54	79.13	1.52	F	A	fence	E	2	A	A2
Triturus cristatus	2012	10	Autumn	11.54	79.13	1.52	F	A	fence	E	2	A	A2
Triturus cristatus	2012	10	Autumn	11.54	79.13	1.52	F	A	fence	E	2	A	A2
Triturus cristatus	2012	10	Autumn	11.54	79.13	1.52	NA	J	fence	E	2	A	A2
Triturus cristatus	2012	10	Autumn	11.54	79.13	1.52	NA	J	fence	E	2	A	A2																																85.52
Triturus cristatus	2012	10	Autumn	11.54	79.13	1.52	NA	J	fence	E	2	A	A2
Triturus cristatus	2012	10	Autumn	11.54	79.13	1.52	M	A	fence	W	2	A	A1
Triturus cristatus	2012	10	Autumn	11.54	79.13	1.52	F	A	fence	W	2	A	A1
Triturus cristatus	2012	10	Autumn	11.54	79.13	1.52	F	A	fence	W	2	A	A1
Triturus cristatus	2012	10	Autumn	11.54	79.13	1.52	F	A	fence	W	2	A	A1
Triturus cristatus	2012	10	Autumn	11.54	79.13	1.52	F	A	fence	W	2	A	A1
Triturus cristatus	2012	10	Autumn	11.54	79.13	1.52	F	A	fence	W	2	A	A1
Triturus cristatus	2012	10	Autumn	11.54	79.13	1.52	F	A	fence	W	2	A	A1
Triturus cristatus	2012	10	Autumn	11.54	79.13	1.52	NA	J	fence	W	2	A	A1
Triturus cristatus	2012	10	Autumn	11.54	79.13	1.52	NA	J	fence	W	2	A	A1
Triturus cristatus	2012	10	Autumn	11.54	79.13	1.52	NA	J	fence	W	2	A	A1
Triturus cristatus	2012	10	Autumn	11.54	79.13	1.52	M	A	fence	W	2	A	A1
Triturus cristatus	2012	10	Autumn	11.54	79.13	1.52	M	A	fence	W	2	A	A1
Triturus cristatus	2012	10	Autumn	11.54	79.13	1.52	M	A	fence	W	2	A	A1
Triturus cristatus	2012	10	Autumn	11.54	79.13	1.52	F	A	fence	W	2	A	A1
Triturus cristatus	2012	10	Autumn	11.54	79.13	1.52	F	A	fence	W	2	A	A1
Triturus cristatus	2012	10	Autumn	11.54	79.13	1.52	NA	J	fence	W	2	A	A1
Triturus cristatus	2012	10	Autumn	11.54	79.13	1.52	NA	J	fence	W	2	A	A1
Triturus cristatus	2012	10	Autumn	11.54	79.13	1.52	NA	J	fence	W	2	A	A1
Triturus cristatus	2012	10	Autumn	11.54	79.13	1.52	NA	J	fence	W	2	A	A1
Triturus cristatus	2012	10	Autumn	11.54	79.13	1.52	NA	J	fence	W	2	A	A1
Triturus cristatus	2012	10	Autumn	11.54	79.13	1.52	NA	J	fence	W	2	A	A1
Triturus cristatus	2012	10	Autumn	11.54	79.13	1.52	M	A	fence	W	2	A	A1
Triturus cristatus	2012	10	Autumn	11.54	79.13	1.52	F	A	fence	W	2	A	A1
Triturus cristatus	2012	10	Autumn	11.54	79.13	1.52	F	A	fence	W	2	A	A1
Triturus cristatus	2012	10	Autumn	11.54	79.13	1.52	NA	J	fence	W	2	A	A1
Triturus cristatus	2012	10	Autumn	11.54	79.13	1.52	F	A	fence	W	2	A	A1
Triturus cristatus	2012	10	Autumn	11.54	79.13	1.52	F	A	fence	W	2	A	A1
Triturus cristatus	2012	10	Autumn	11.54	79.13	1.52	F	A	fence	W	2	A	A1
Triturus cristatus	2012	10	Autumn	11.54	79.13	1.52	M	A	fence	W	2	A	A1
Triturus cristatus	2012	10	Autumn	11.54	79.13	1.52	F	A	fence	E	2	A	A2
Triturus cristatus	2012	10	Autumn	11.54	79.13	1.52	F	A	fence	E	2	A	A2
Triturus cristatus	2012	10	Autumn	11.54	79.13	1.52	NA	J	fence	E	2	A	A2
Triturus cristatus	2012	10	Autumn	11.54	79.13	1.52	NA	J	fence	W	2	A	A1
Triturus cristatus	2012	10	Autumn	11.54	79.13	1.52	NA	J	fence	W	2	A	A1
Triturus cristatus	2012	10	Autumn	11.54	79.13	1.52	NA	J	fence	W	2	A	A1
Triturus cristatus	2012	10	Autumn	11.54	79.13	1.52	NA	J	fence	W	2	A	A1
